# Supplementary material for: Early cellular signaling responses to axonal injury
Source: Cell Commun Signal. 2009 Mar 13;7:5. doi: 10.1186/1478-811X-7-5 (PMC2661080; doi:10.1186/1478-811X-7-5)
Supplement: Additional File 1 — Table S1. S1 is a spreadsheet of all of the identified phosphproteins and phosphopepitde sequences. [file 1478-811X-7-5-S1.xls]

## Sheet: Table_S1
Table S1. Proteins with changes in phosphorylation state (0.5 to 6 hr) after optic nerve crush					Phosphosite	Phosphorylation
Unique id	Gene		Description	Ratio Crush/Control	Phosphoprotein	Site sequence
IPI00131673	1810009J06Rik	10 day old male pancreas cDNA, RIKEN full-length enriched library, clone:1810009J06 product:TRYPSIN IV		2.237	n
IPI00406464	1810049H19Rik	Adult male stomach cDNA, RIKEN full-length enriched library, clone:2210415M03 product:TESP4 (0910001B19RIK protein) (Trypsinogen 9), full insert sequence		0.766	n
IPI00377611	2310044G17Rik	10, 11 days embryo whole body cDNA, RIKEN full-length enriched library, clone:2810024L06 product:hypothetical protein, full insert sequence		10.202	n
IPI00312374	2810401C16Rik	Visual cortex cDNA, RIKEN full-length enriched library, clone:K430330M23 product:Similar to NEURULA-specific FERRODOXIN reductase-like protein homolog		0.458	n
IPI00668717	3110001I20Rik	PREDICTED: similar to Protein KIAA0256 isoform 5		55.575	y
IPI00399440	4921505C17Rik	Pianissimo Rictor Regulatory partner of mTOR		33.498	y
IPI00656283	5730590G19Rik	hypothetical protein LOC77011 C15orf42 homolog		8.682	y
IPI00652436	Actg1	PREDICTED: actin, gamma, cytoplasmic 1		14.993	y
IPI00752412	Atp1a3	ATPase, Na+/K+ transporting, alpha 3 polypeptide		0.115	y
IPI00395042	C130076O07Rik	Nrcam Neuronal cell adhesion molecule precursor		3.245	n
IPI00153674	C79267	Expressed sequence C79267		6.022	n
IPI00551399	C920006C10Rik	clone:4932434C18 product:SIMILAR TO CONSERVED MEMBRANE PROTEIN AT 44E homolog		8.955	y
IPI00467841	Calm1	Clone:I530005B05 product:calmodulin 1		4.969	y
IPI00170395	Clec4a3	C-type lectin domain family 4, member a3		6.215	n
IPI00620988	Clstn1	Calsyntenin-1		1.262	n
IPI00330727	Cnga2	Cyclic nucleotide-gated olfactory channel		1.406	y
IPI00403161	D11Bwg0517e	:Similar to HEXARIBONUCLEOTIDE binding protein 3		9.376	n
IPI00625551	D630040G17Rik	PREDICTED: similar to tubulin tyrosine ligase-like family, member 2		468.871	n
IPI00750482	Dcdc5	PREDICTED: similar to FLJ46154 protein		8.203	n
IPI00750315	Dcp2	PREDICTED: similar to mRNA decapping enzyme 2		3.466	y
IPI00453953	Dgkk	Diacylglycerol kinase kappa		2.896	y
IPI00378580	Dnajc13	PREDICTED: DnaJ (Hsp40) homolog, subfamily C, member 13 isoform 1		1.176	y
IPI00275123	Dpep2	Isoform 2 of Dipeptidase 2 precursor		1.426	n
IPI00756027	Eno1	enolase 1, alpha non-neuron		0.763	y
IPI00470999	Erdr1	Erythroid differentiation regulator		12.859	n
IPI00153813	Exoc1	Exocyst complex component 1		1.723	y
IPI00668427	Falz	PREDICTED: similar to fetal Alzheimer antigen isoform 2 isoform 2		22.428	y
IPI00762760	Fat3	PREDICTED: FAT tumor suppressor homolog 3 isoform 2		0.011	n
IPI00120073	Fkbp7	FK506-binding protein 7 precursor		2.622	n
IPI00230612	Gart	phosphoribosylglycinamide formyltransferase		6.003	y
IPI00457499	Gcn1l1	GCN1 general control of amino-acid synthesis 1-like 1		8.704	y
IPI00230283	Gfm1	Elongation factor G 1, mitochondrial precursor		147.428	n
IPI00169755	Gm189	PREDICTED: similar to Ig kappa chain V-IV region S107B precursor		10.535	n
IPI00330646	Gnat1	Guanine nucleotide-binding protein G(t), alpha-1 subunit		0.168	y
IPI00122974	Gpm6a	Neuronal membrane glycoprotein M6-a		9.643	y
IPI00407939	Gria1	Glutamate receptor, ionotropic, AMPA1		88.894	y
IPI00751267	HIST2H2AA3	PREDICTED: similar to H2A histone family, member O		13.68	y
IPI00119301	Hes6	Transcription cofactor HES-6		18.169	y
IPI00458583	Hnrnpu	Hnrpu heterogeneous nuclear ribonucleoprotein U		6.829	y
IPI00652428	Hspa14	Heat shock protein 4, full insert sequence		15.037	n
IPI00556780	Ighg	Ighg protein		11.789	n
IPI00222369	Itih5	16 days embryo head cDNA, RIKEN full-length enriched library, clone:C130005L02 product:inter-alpha (globulin) inhibitor H5, full insert sequence		97.767	y
IPI00126078	Jak1	Tyrosine-protein kinase JAK1		4.409	y
IPI00460716	Jmjd1a	Isoform 1 of JmjC domain-containing histone demethylation protein 2A		33.745	y
IPI00118979	Kcnh1	Potassium voltage-gated channel subfamily H member 1		26.063	n
IPI00330327	Kctd9	BTB/POZ domain-containing protein KCTD9		8.323	n
IPI00555091	Klri1	Killer cell lectin-like receptor family I member 1		102.099	n
IPI00316329	Krt1	clone:4833436C19 product:keratin complex 2, basic, gene 1, full insert sequence		4.533	y
IPI00622240	Krt2	clone:4732404G19 product:keratin complex 2, basic, gene 17, full insert sequence		0.356	n
IPI00108478	Krt34	clone:4733401E01 product:keratin complex 1, acidic, gene 4, full insert sequence		178.249	n
IPI00139301	Krt5	Keratin, type II cytoskeletal 5		7.324	n
IPI00322209	Krt8	Keratin, type II cytoskeletal 8		7.41	n
IPI00117269	Krt82	Keratin, type II cuticular Hb2		97.409	n
IPI00759913	Ktn1	Isoform 11 of Kinectin		7.589	y
IPI00652450	Llgl2	Lethal(2) giant larvae protein homolog 2		10.099	y
IPI00669731	LOC384117	PREDICTED: similar to 60S ribosomal protein L3		2.573	n
IPI00654021	LOC433479	Adult male medulla oblongata cDNA, RIKEN full-length enriched library, clone:6330525P18 product:DJ631M13.5.1 (Novel protein (Isoform 1)) homolog		6.48	n
IPI00675638	LOC634601	PREDICTED: similar to kinesin-like motor protein C20orf23		5.783	n
IPI00749538	LOC669001	PREDICTED: similar to Tumor necrosis factor receptor superfamily member EDAR precursor		3.686	n
IPI00677823	Mast4	PREDICTED: similar to microtubule associated serine/threonine kinase 2 isoform 6		603.788	y
IPI00378716	MGC129481	Hypothetical protein MGC129481		2.914	n
IPI00154044	Oaf	Bone marrow macrophage cDNA, RIKEN full-length enriched library, clone:I830001F17 product:Similar to OUT AT first protein (Hypothetical protein), full insert sequence		0.869	n
IPI00755254	Osbp	PREDICTED: similar to Oxysterol-binding protein 1		5.061	y
IPI00136333	Oxsm	3-oxoacyl-[acyl-carrier-protein] synthase, mitochondrial precursor		2.483	y
IPI00229721	Poldip3	Polymerase delta-interacting protein 3		763.024	y
IPI00131288	Polg	DNA polymerase subunit gamma 1		5.871	n
IPI00119850	Rgl3	Similar to RALGDS-RELATED EFFECTOR PROTEIN OF M-RAS		14.742	y
IPI00421167	Rif1	Isoform 3 of Telomere-associated protein RIF1		1.511	y
IPI00458854	Sart3	Isoform 1 of Squamous cell carcinoma antigen recognized by T-cells 3		2.654	y
IPI00621131	Sfrs2	Splicing factor, serine arginine rich 2 (SC-35)		1.123	y
IPI00761953	Sfrs2ip	Splicine factor, serine arginine rich 2 interacting protein		2.097	y
IPI00658914	Shank2	PREDICTED: similar to SH3/ankyrin domain gene 2 isoform a isoform 6		105.326	y
IPI00131976	Slc27a3	Isoform 1 of Long-chain fatty acid transport protein 3		6.169	n
IPI00556837	Smarcad1	Isoform 1 of SWI/SNF-related matrix-associated actin-dependent regulator of chromatin subfamily A containing DEAD/H box 1		14.585	y
IPI00130225	Snx4	Sorting nexin-4		0.86	y
IPI00461474	Syne1	Adult female vagina cDNA, RIKEN full-length enriched library, clone:9930016I04 product:synaptic nuclear envelope 1, full insert sequence		33.973	y
IPI00753411	Syne2	PREDICTED: similar to spectrin repeat containing, nuclear envelope 2 isoform a		128.794	y
IPI00754984	Tas1r2	PREDICTED: similar to taste receptor, type 1, member 2		51.729	n
IPI00109727	Thy1	Thy-1 membrane glycoprotein precursor		1.807	n
IPI00623776	Trip12	thyroid hormone receptor interactor 12		4.561	y
IPI00406255	Troap	PREDICTED: trophinin associated protein		20.926	y
IPI00756257	Ttn	Titin 3906 kDa protein		2.345	y
IPI00122372	Ttrap	TRAF and TNF receptor-associated protein		3.197	y
IPI00117348	Tuba2	Tubulin alpha-2 chain		1.886	y
IPI00122549	Vdac1	Isoform Pl-VDAC1 of Voltage-dependent anion-selective channel protein 1		2.268	y
IPI00664030	Vps13d	PREDICTED: similar to vacuolar protein sorting 13D isoform 1 isoform 6		64.166	y
IPI00331063	Xpo4	Exportin-4		16.198	y
IPI00132691	Zbed3	Weakly similar to Zinc finger BED domain containing protein 3		7.442	n
IPI00458460	Zfp106	Isoform 1 of Zinc finger protein 106		21.745	y
IPI00754095	Zfp219	Zfp219 protein		0.759	n
IPI00108307	Wdr20b	Wdr20b WD repeat protein 20		1.999	y	(K)GSVmDGAITSGVsKFALLsLHDR(K)
IPI00108549	Sdccag3	Sdccag3 serologically defined colon cancer antigen 3 isoform 1		0.045	y	(R)HLRtLQISYEALKDENsK(L)
IPI00108563	Ccdc81	Ccdc81 Adult male testis cDNA, RIKEN full-length enriched library, clone:4921513D09		0.552	y	(R)QLTmHKGVQIsGLGTFTFSR(Q)
IPI00111225	Arrdc2	Arrdc2 Arrestin domain-containing protein 2		3.944	n	(R)SWyCTRGLVsLSAKIDR(K)
IPI00111234	Magi3	Magi3 Membrane-associated guanylate kinase-related MAGI-3		0.306	y	(K)QVLDLmTtAARNGHVLLTVR(R)
IPI00111789	Ldb1	Ldb1 Ldb1a		0.271	n	(K)MSGGSTmsSGGGNTNNSNsKKK(S)
IPI00113830	Wrn	Wrn Werner syndrome ATP-dependent helicase homolog		0.924	y	(K)GNVPSADTGSSSsmAKTKK(K)
IPI00115477	Ccdc46	Ccdc46 Isoform 1 of Coiled coil domain-containing protein 46		0.693	n	(R)qEYETKFKGLMPAsLR(Q)
IPI00116310	Dnahc2	Dnahc2 Novel protein similar to dynein		1.105	y	(R)VIGQPRGNmLLVGIGGsGRQsLAR(L)
IPI00118978	Hcn1	Hcn1 Potassium/sodium hyperpolarization-activated cyclic nucleotide-gated channel 1		2.817	y	(-)mEGGGKPNSASNsRDDGNSVFPSK(A)
IPI00119762	Dclk1	Dclk1 Doublecortin-like protein		0.349	y	(R)SKSPASTSsVNGTPGsQLSTPR(S)
IPI00119946	Six4	Six4 Isoform 1 of Homeobox protein SIX4		0.604	y	(K)MSSNIVGNGIAmtDILGSTSQDVK(E)
IPI00120342	Slc17a6	Slc17a6 solute carrier family 17 (sodium- dependent inorganic phosphate cotransporter)		2.078	n	(R)RYIEEsIGESANLLGAMEK(F)
IPI00120395	Ttc5	Ttc5 protein		0.308	y	(R)QLQTDSGDEHSRHImNsVR(Q)
IPI00120535	Ppp1r3f	Ppp1r3f Isoform 1 of Protein phosphatase 1 regulatory subunit 3F		0.151	n	(K)sCmKPVRRRPFEEEPR(M)
IPI00121149	Rrbp1	Rrbp1 Isoform 3 of Ribosome-binding protein 1		0.301	y	(K)EVPmVAVPPVGSKAsSPATSSQGKK(G)
IPI00121517	Pter	Pter Phosphotriesterase-related protein		1.899	n	(R)LmKYGGHGysHILTNIVPK(M)
IPI00122652	Pla2g7	Pla2g7 Platelet-activating factor acetylhydrolase precursor		1.137	n	(K)LTLKGEIDsRVAIDLtNK(A)
IPI00124058	Cubn	Cubn Cubilin precursor		1.78	n	(R)yCGTSLPHPIIsFGNALTVR(F)
IPI00124414	Dab2ip	Nostrin Dab2-interacting protein 2		0.283	y	(K)ALQSTKKNCLSTAWAWASEsmK(S)
IPI00124590	Casp8ap2	Casp8ap2 CASP8-associated protein 2		0.447	y	(K)LTHEEQNsIVQTQVPDIYEFLKDAsNK(V)
IPI00125970	Abca7	Abca7 ATP-binding cassette sub-family A member 7		6.98	n	(R)EGRTLILstHHLDEAELLGDR(V)
IPI00129159	Neo1	Neo1 Isoform 1 of Neogenin precursor		0.552	y	(R)GSsVILNCSAySEPSPNIEWKK(D)
IPI00129298	Palm	Palm Isoform 1 of Paralemmin		8.994	y	(K)AAMySVEITVEKDKVTGETR(V)
IPI00129388	Scrib	Scrib Isoform 3 of Protein LAP4		1.924	y	(R)QtGGLGISIAGGKGsTPYK(G)
IPI00129572	Pcdhga12	Protocadherin gamma subfamily A, 12		1.015	n	(R)qNVYIPGsNATLTNAAGK(R)
IPI00129608	Ccdc110	Ccdc110 Coiled-coil domain-containing protein 110		0.248	y	(R)NLQRDYLSLSDKVSSQNNsASK(S)
IPI00130264	Uckl1	Uckl1 Uridine/cytidine kinase-like 1		0.015	y	(R)QAEQNETACEDRsNAGTLDR(L)
IPI00130462	Prrc1	Prrc1 hypothetical Proline-rich region profile containing protein		0.182	y	(K)SLLNVsRTDWHLAFTGmSR(R)
IPI00132450	Rgs10	Rgs10 Regulator of G-protein signaling 10		2.609	y	(K)RPPsDIHDGDGSSSsGHQSLKSTAK(W)
IPI00134093	Bsn	Bsn Isoform 1 of Protein bassoon		0.897	y	(R)APSAYHHASEsK(K)
IPI00134095	Birc6	Birc6 baculoviral IAP repeat-containing 6		0.802	y	(K)AFHDmGGVQLICNNmVTStR(A)
IPI00134373	Ly6h	Ly6h lymphocyte antigen 6 complex, locus H, full insert sequence		0.226	n	(K)QCQPTDTVCASVRITDPSssRK(D)
IPI00134580	Klk1b1	Klk1b1 Kallikrein 1-related peptidase b1 precursor		1.957	y	(R)LVsKSFLHPCYNMSLHR(N)
IPI00136883	Ptbp1	Ptbp1 polypyrimidine tract binding protein 1, full insert sequence		3.046	y	(R)GQPIyIQFSNHK(E)
IPI00137271	Nat11	Nat11 Isoform 1 of N-acetyltransferase 11		0.869	n	(K)KVMLTVFKHNHGAyQFFR(E)
IPI00170221	Arhgef6	Arhgef6 Rac/Cdc42 guanine nucleotide exchange factor (GEF) 6		2.25	y	(R)KDsVPQVLLPEEEKLIIEEtR(S)
IPI00171977	Usp8	Usp8 Ubiquitin carboxyl-terminal hydrolase 8		2.547	y	(K)TEDRELSADGAQEATGtQR(Q)
IPI00221569	Zadh2	Zadh2 Zinc-binding alcohol dehydrogenase domain-containing protein 2		1.414	n	(R)TmQKLVVTRLSPNFHEAVtLR(R)
IPI00223053	5330437l02Rik	5330437I02Rik Unknown function DUF33/Alpha-2-macroglobulin family		1.628	n	(R)TSSVHGTPPtSCESLPLR(N)
IPI00225477	Ttn	titin isoform N2-A		14.822	y	(R)WMKASFTNVVEtEFTVTGLVEDQR(Y)
IPI00226144	LOC669349	Hypothetical Protein		1.682	n	(R)APSCSLFPVVPNGtVtDGTER(L)
IPI00226955	Hace1	Hace1 Isoform 1 of E3 ubiquitin-protein ligase HACE1		0.059	n	(R)SLLHIAANCGsVECLVLLLKK(G)
IPI00228105	A230051N06Rik	A230051N06Rik hypothetical protein, full insert sequence (Fragment)		0.693	n	(-)GNVGNWTATEtPAAAGEQEK(H)
IPI00228557	Tcf20	Tcf20 Isoform 2 of Transcription factor 20		24.076	y	(R)QtSPAKSSGPPGmsNQK(R)
IPI00229897	Mzf6d	Mzf6d KRAB zinc finger protein 6D (Fragment)		2.339	n	(K)LyECNQCGKAFSSHSSLRYHK(R)
IPI00230074	Ofd1	Ofd1 Oral-facial-digital syndrome 1 gene homolog		0.536	y	(K)EEMsDMsKAFMGSVVSRPR(R)
IPI00230690	Dst	Dst Isoform 2 of Bullous pemphigoid antigen 1, isoforms 1/2/3/4		40.224	y	(R)ADLTsAVTASEMKSQVKEDSLtGGPEK(E)
IPI00265209	Tcfl5	Tcfl5 Tcfl5 protein		2.08	n	(R)MMLLGEAGAAEKtPGGADGTR(T)
IPI00311962	Add2	Add2 Isoform 3 of Beta-adducin		2.794	y	(K)AGTKsPAVSPSKTsEDTK(K)
IPI00313307	Pparbp	Pparbp Isoform 4 of Peroxisome proliferator-activated receptor-binding protein		1.135	y	(K)EGNGTGASSGSGPGsDsKPGKR(S)
IPI00322095	Ppp1r2	Ppp1r2 :protein phosphatase 1, regulatory (inhibitor) subunit 2		3.566	y	(-)mAASTAsHRPIKGILK(N)
IPI00336913	Trim29	Trim29 Tripartite motif-containing protein 29		0.825	y	(R)ymNsYTSSYGNEWSTPDTMK(R)
IPI00345164	Gm347	Gm347 Gene model 347		8.119	n	(R)ASLPPGHAAAKsEAVCQAsR(L)
IPI00348266	F9	F9 Coagulation factor IX precursor		0.391	y	(R)STTFTIyNNmFCAGYREGGK(D)
IPI00348883	Card9	Card9 Novel protein containing a caspase recruitment domain		0.374	y	(-)MsDYENDDECWSTLESFRVK(L)
IPI00349292	Neb	Neb similar to Nebulin		0.174	y	(R)sAKAsREIASDYK(Y)
IPI00353563	Fscn1	Fscn1 Fascin		1.408	y	(K)VAFRDCEGRyLAPSGPSGTLK(A)
IPI00356462	Mmrn1	Mmrn1 multimerin 1		0.519	y	(R)sNFICACRHPFmGDtCTVK(I)
IPI00399882	Rbm35a	Rbm35a Novel protein		1.539	n	(R)QFNQSVSNELNIGVGTSFCLCtDGQLHIR(Q)
IPI00400154	Clint1	Clint1 Isoform 1 of Clathrin interactor 1		4.928	y	(K)HIHITQATEtTTTRHK(R)
IPI00406571	Dnahc3	Dnahc3 dynein, axonemal, heavy chain 3		0.107	y	(K)yDDLLDNmAEKGIsEFLKEK(H)
IPI00409286	Trpm4	Trpm4 Isoform 1 of Transient receptor potential channel subfamily M member 4		0.489	y	(R)RyFPKGDPEVLQAQVER(I)
IPI00421179	Eif4g1	Eif4g1 Isoform 1 of Eukaryotic translation initiation factor 4 gamma 1		0.938	y	(K)GSSGGSGAKPSDtAsEATRPATLNR(F)
IPI00421190	Stag2	Stag2 stromal antigen 2		4.857	y	(K)QYmKyYNDyGDIIK(E)			(R)NSLLAGGDDDTMSVISGmSSRGsTVR(S)
IPI00453707	9630046K23Rik	9630046K23Rik KTEL motif-containing protein 1 precursor		0.832	n	(K)KNsTAyFRGSR(T)
IPI00454161	Garnl1	Garnl1 Isoform 1 of GTPase-activating RapGAP domain-like 1		0.584	y	(R)RGSsPGSLEIPKDLPDILNK(Q)
IPI00457610	zfp507	zfp507 similar to zinc finger protein 507		3.186	y	(R)qELsDGQVKtGISmSLLTVIEK(L)
IPI00459898	Espl1	Espl1 Separase		0.571	y	(R)AyKsVRADTGQER(F)
IPI00460711	Zfp608	Zfp608 Isoform 2 of Zinc finger protein 608		1.35	y	(K)EAVEmKsVmDSMKQTGVDPTSR(F)
IPI00461142	Arl6ip2	Arl6ip2 ADP-ribosylation factor-like 6 interacting protein 2 isoform 2		5.313	y	(R)QSVTNsIKAGLTDQVSHHARLK(T)
IPI00462466	Setd2	Setd2 SET domain containing 2		3.212	y	(K)TGsPTPsNQLNDSPTFK(K)
IPI00463586	Dnahc12	Dnahc12 similar to axonemal dynein heavy chain 7		0.073	y	(K)QSGGNALLIGLGGsGRQSLtKLATSMAK(M)
IPI00464302	5031439G07Rik	C22orf9		0.474	y	(K)sQQVFASPsKHPmDSK(G)
IPI00466859	Chd1l	Chd1l Chromodomain helicase DNA binding protein 1-like		3.664	y	(R)SYENHmYLFEGRDySK(E)
IPI00471148	Riok2	Riok2 Serine/threonine-protein kinase RIO2		9.315	y	(K)tVQGYRLTNAGyDYLALKTLSSR(Q)
IPI00473314	Lig1	Lig1 ligase I, DNA, ATP-dependent		0.003	y	(R)KGEtSAANMQRSImSFFQPtK(E)
IPI00473543	Ankrd44	Ankrd44 similar to ankyrin repeat domain 28 isoform 16		2.603	n	(K)GQTPLmLAVAyGHIDAVSLLLEK(E)
IPI00473606	H2-D1	H2-D1 TL antigen (Fragment)		0.056	n	(R)EHLsLSPRAESEALGVEAGmK(D)
IPI00474450	Dmd	Dmd Dystrophin		0.118	y	(K)mtELyQSLADLNNVRFSAYR(T)
IPI00606543	Gapdh	Glyceraldehyde 3-phosphate dehydrogenase		0.408	y	(R)VIIYAPsADAPMFVMGVNHEK(Y)
IPI00620900	Alk	Alk ALK tyrosine kinase receptor precursor		0.288	y	(K)NtmMRSHGVsVLGIFNLEK(G)
IPI00620954	Sema3b	Sema3b semaphorin 3B		0.244	n	(R)MCRPQPGHHsVAADSRRK(G)
IPI00624857	EG383936	EG383936 similar to vacuolar H+ ATPase G1		1.245	n	(K)TKEAAALGsHGGySSEVK(K)
IPI00626888	Bbx	Bbx Isoform 2 of HMG box transcription factor BBX		1.118	y	(K)TGNmSsEsTKTSKGPFQSQK(K)
IPI00648214	Gabra6	Gabra6 Subunit alpha 6 gamma-aminobutyric acid		0.549	y	(K)SKASESLQAEIVVHsDSKYHLK(K)
IPI00652386	ENSMUSG00000074517	ENSMUSG00000074517 clone:B430203B04 product:hypothetical protein		15.223	n	(K)APASCQLVLGSQSNPGASSVLsQGRK(D)
IPI00653085		- clone:E430025J06 product:hypothetical protein, full insert sequence		0.175	n	(R)LSGyAAAGARVmAAVRAAASDTK(C)
IPI00653756	Sidt2	Sidt2 clone:A830035O19 product:hypothetical protein		3.248	y	(R)DPLPQPGPARPsPAGDPAsAR(A)
IPI00663785	LOC639384	LOC639384 similar toTsr1		0.016	n	(K)KPNmAMEVCVTDtAADMEEDLK(V)
IPI00668108	Dgkb	Dgkb :DIACYLGLYCEROL KINASE, BETA (EC 2.7.1.107) (DIGLYCERIDE KINASE)		1.037	y	(K)mQRANsVTmDGQGLQVMDSK(F)
IPI00752128	LOC675070	LOC675070		1.158	n	(K)yFRWSADSRGVTGSAIFQIsK(S)
IPI00755581	Ppm1d	Ppm1d similar to protein phosphatase 1D magnesium-dependent, delta isoform		0.132	y	(K)DtGGGsVMNKSGVNR(V)
IPI00762098	Cep290	Cep290 Isoform 1 of Centrosomal protein Cep290		0.062	y	(K)EyNNLLsALQMDSNEmKK(M)
IPI00776046	Slc9a6	Slc9a6 32 kDa protein		7.247	y	(R)ARFLHEtGLAmIYGLLVGLVLR(Y)
IPI00830538	Cnn2	Cnn2 Calponin2 29K protein		2.12	y	(K)mGTNKCASQSGMTAyGTRR(H)
IPI00845539	Eif2a	Eif2a Isoform 2 of Eukaryotic translation initiation factor 2A		0.369	y	(K)TsKDGTAGTPNLQLyDmK(T)
