# Supplementary material for: Early cellular signaling responses to axonal injury
Source: Cell Commun Signal. 2009 Mar 13;7:5. doi: 10.1186/1478-811X-7-5 (PMC2661080; doi:10.1186/1478-811X-7-5)
Supplement: Additional File 2 — Table S2. S2 is a spreadsheet with all of the differentially expressed genes (1.2 fold changed p < 0.05) at 6 hrs post axon injury compared to control. [file 1478-811X-7-5-S2.xls]

## Sheet: TableS2
Supplementary Table S2. Differentially expressed Genes in Mouse Retinal Ganglion Cells 6hr post injury
LocusLink	Description	Accession	Fold change	P value
Ttr	Transthyretin	AV152953	6.69	0.0006
Socs3	Suppressor of cytokine signaling 3	BB831725	3.33	0.0002
Mvd	mevalonate (diphospho) decarboxylase	NM_138656	2.29	0.0024
Neo	neogenin	BB243938	2.29	0.0028
Mrpl54	Mitochondrial ribosomal protein L54	AW123022	2.19	0.0288
Ncam2	neural cell adhesion molecule 2	AF001286	1.99	0.0257
Gfap	Glial fibrillary acidic protein	BB750040	1.93	0.0066
Trps1	Mus musculus 16 days neonate thymus cDNA, RIKEN full-length enriched library, clone:A130047F11 product:hypothetical protein, full insert sequence	BB485544	1.89	0.039
IL20rb	Interleukin 20 receptor beta	BE852308	1.84	0.0371
Epha6	Eph receptor A6	U20265	1.83	0.0332
D16Bwg1494e	DNA segment, Chr 16, Brigham & Women's Genetics 1494 expressed	N28171	1.8	0.0204
Tbx21	T-box 21	NM_019507	1.77	0.0112
-	solute carrier family 35 (UDP-galactose transporter), member 2	BB228713	1.67	0.0246
-	Mus musculus transcribed sequence with strong similarity to protein sp:P00722 (E. coli) BGAL_ECOLI Beta-galactosidase (Lactase)	BB362499	1.67	0.0268
-	Mus musculus transcribed sequence with weak similarity to protein sp:P00722 (E. coli) BGAL_ECOLI Beta-galactosidase (Lactase)	BE984840	1.67	0.0476
Zfhx1a	Zinc finger E-box binding homeobox 1	AV363000	1.65	0.0194
Phr1	pam, highwire, rpm 1	BB156822	1.64	0.0469
Rmnd5a	Required for meiotic nuclear division 5 homolog A	BB386165	1.64	0.0189
Cul5	cullin 5	BB257147	1.63	0.0471
Ythdc2	Ythdomain containing 2	AV250295	1.63	0.0282
Plekhg4	Pleckstrin homology domain containing family G (with RhoGEF domain) member 4	AV271771	1.62	0.033
AW111846	Mus musculus adult male liver tumor cDNA, RIKEN full-length enriched library, clone:C730016I12 product:unclassifiable, full insert sequence	BB667477	1.6	0.0497
Pitpnc1	Phosphatidylinositol transfer protein	AI595920	1.6	0.0257
Plxna2	plexin A2	BB085537	1.6	0.0455
Akap9	A kinase (PRKA) anchor protein (yotiao) 9	BB109183	1.59	0.0165
2310043N10Rik	Mus musculus adult male cecum cDNA, RIKEN full-length enriched library, clone:9130009H04 product:unknown EST, full insert sequence	AK018202	1.58	0.0484
C030002O17Rik	RIKEN cDNA C030002O17 gene	AI844535	1.58	0.0318
Phldb1	Pleckstrin homology domain containing family B member 1	BC025856	1.57	0.0394
Ptbp2	Polypyrimidine tract binding protein2	BM195033	1.57	0.0351
-	Mus musculus transcribed sequence with weak similarity to protein ref:NP_081764.1 (M.musculus) RIKEN cDNA 5730493B19 [Mus musculus]	BB165801	1.56	0.0286
Gas2l3	Growth arrest-specific like 3	BE199211	1.56	0.0174
Gle1l	GLE1 RNA export mediator-like (yeast	AV251087	1.56	0.0392
Pck2	Phosphoenolpyruvate carboxykinase 2 mitochondrial	BC010318	1.56	0.044
Atp8a1	ATPase, aminophospholipid transporter (APLT), class I, type 8A, member 1	BB303874	1.53	0.0252
Wnk2	WNK lysine deficient protein kinase 2	BB266062	1.52	0.0477
Hsd17b7	hydroxysteroid (17-beta) dehydrogenase 7	BB554029	1.51	0.0205
Pdgfra	platelet derived growth factor receptor, alpha polypeptide	AW537708	1.5	0.0325
Abca13	ATP-binding cassette, sub-family A (ABC1), member 13	BB277120	1.49	0.0393
Gle1l	GLE1 RNA export mediator-like (yeast	AV251087	1.49	0.0387
Mrcl	mannose receptor-like	BB014828	1.49	0.0188
Tspan5	Tetraspanin 5	BB144922	1.49	0.0274
-	Mus musculus adult male testis cDNA, RIKEN full-length enriched library, clone:4921513I01 product:unknown EST, full insert sequence	AV254764	1.48	0.0404
Abcb7	ATP-binding cassette, sub-family B (MDR/TAP), member 7	AW537380	1.48	0.0224
Txndc10	Thioredoxin domain containing 10	AV259382	1.48	0.0331
1500005K14Rik	RIKEN cDNA 1500005K14 gene	BF101721	1.46	0.0385
Atr	Mus musculus 16 days neonate thymus cDNA, RIKEN full-length enriched library, clone:A130049K15 product:unclassifiable, full insert sequence	BM197239	1.46	0.0418
Drbp1	developmentally regulated RNA binding protein 1	BB821609	1.46	0.0054
Zfp509	zinc finger protein 509	AK015819	1.46	0.0434
Zfp179	zinc finger protein 179	BB546771	1.45	0.0168
Fras1	Fraser syndrome 1 homolog (human)	BB541392	1.44	0.031
Mafb	v-maf musculoaponeurotic fibrosarcoma oncogene family, protein B (avian)	AW412521	1.44	0.0227
4930532J02Rik	Mus musculus adult male testis cDNA, RIKEN full-length enriched library, clone:4930532J02 product:unknown EST, full insert sequence	AI553614	1.43	0.0141
C530043G21Rik	RIKEN cDNA C530043G21 gene	BG060641	1.43	0.0221
Ppp1r12a	Protein phosphatase 1 regulatory subunit 12A	BB410003	1.43	0.0426
Sfrs3	splicing factor, arginine/serine-rich 3 (SRp20)	BB517005	1.43	0.0298
Gbp4	Guanylate nucleotide binding protein 4	NM_008620	1.42	0.0353
4930503B20Rik	RIKEN cDNA 4930483N21 gene	AK015685	1.41	0.0275
Cc2d1a	Coiled-coil and C2 domain containing 1A	AW551682	1.41	0.0416
Ppp1r10	Protein phosphatase 1 regulatory subunit 10	BC004771	1.41	0.0402
Smc2l1	SMC2 structural maintenance of chromosomes 2-like 1 (yeast)	NM_008017	1.41	0.0417
Sox11	SRY-box containing gene 11	BM508495	1.41	0.0265
9430010O03Rik	RIKEN cDNA 9430010O03 gene	BG093966	1.4	0.0181
B3galt1	UDP-Gal:betaGlcNAc beta 1,3-galactosyltransferase, polypeptide 1	NM_020283	1.4	0.0377
Gsk3b	Glycogen synthase kinase 3 beta	BG063622	1.39	0.0454
-	Mus musculus transcribed sequences	AW492692	1.38	0.0161
6430706D22Rik	Fetal liver protein	BC004768	1.38	0.0438
Frmpd1	FERM and PDZ domain containing 1	BM213356	1.38	0.0394
Gm107	Mus musculus, Similar to dynein, axonemal, heavy polypeptide 7, clone IMAGE:5363263, mRNA	AI647999	1.38	0.0445
Cald1	caldesmon 1	BI248947	1.37	0.0385
Gcm2	glial cells missing homolog 2 (Drosophila)	AF081556	1.37	0.0224
Klf6	Kruppel-like factor 6 protein	C86813	1.37	0.0115
Baz2b	Bromodomain adjacent to zinc finger domain, 2B	BE847301	1.36	0.0125
D030029J20Rik	Mus musculus 9 days embryo whole body cDNA, RIKEN full-length enriched library, clone:D030029J20 product:unknown EST, full insert sequence	BF682730	1.36	0.0213
Narg1	NMDA receptor-regulated gene 1	BG067031	1.36	0.0317
Prkcbp1	Protein Kinase C binding protein 1	AK014397	1.36	0.0417
BB114028	gb:BB158937 /DB_XREF=gi:8814867 /DB_XREF=BB158937 /CLONE=A130042O07 /FEA=EST /CNT=9 /TID=Mm.117248.1 /TIER=Stack /STK=9 /UG=Mm.117248 /LL=103057 /UG_GENE=BB114028 /UG_TITLE=expressed sequence BB114028	BB158937	1.35	0.033
Brctd1	BRCT domain containing 1	AK012253	1.35	0.0186
Myo1a	myosin IA	AK008176	1.35	0.0284
Apobec2	Apolipoprotein B editing complex	AI666693	1.34	0.0489
Chic1	cysteine-rich hydrophobic domain 1	BG065782	1.34	0.0147
Fancd2	Fanconi anemia, complementation group D2	BG070186	1.34	0.0384
Brd2	bromodomain containing 2	AI506310	1.33	0.0318
Chi3l1	chitinase 3-like 1	BC005611	1.33	0.0448
Meg3	GTL2, imprinted maternally expressed untranslated mRNA	Y13832	1.33	0.026
Ski	Sloan-Kettering viral oncogene homolog	AV381512	1.33	0.0371
Wipi2	RIKEN cDNA 1110018O08 gene	BB826276	1.33	0.0277
Bax	Bcl2-associated X protein	BC018228	1.32	0.0275
BC052066	cDNA sequence BC052066	BE985292	1.32	0.0223
Camk2a	calcium/calmodulin-dependent protein kinase II alpha	AW490258	1.32	0.0245
Cdc91l1	cell division cycle 91-like 1	AV292566	1.32	0.0468
Elovl1	elongation of very long chain fatty acids (FEN1/Elo2, SUR4/Elo3, yeast)-like 1	BB145065	1.32	0.0417
Rpusd2	RIKEN cDNA 4921503C21 gene	AA560280	1.32	0.0253
1700040I03Rik	RIKEN cDNA 1700040I03 gene	AK006658	1.31	0.0366
4930434E21Rik	RIKEN cDNA 4930434E21 gene	AK015309	1.31	0.033
Aifm3	Apoptosis inducing factor, mitochondrion-associated 3	BF320633	1.31	0.0221
Carm1	coactivator-associated arginine methyltransferase 1	AV166218	1.31	0.0411
Impact	imprinted and ancient	BB524087	1.31	0.0381
Nedd10	Zinc finger protein 618	AV236080	1.31	0.0413
Nef3	Neurofilament medium protein M	BB258427	1.31	0.0174
Neud4	neuronal d4 domain family member	AW553317	1.31	0.0339
Rbpms	RNA binding protein gene with multiple splicing	AF148511	1.31	0.043
Rtn4	reticulon 4	BE988775	1.31	0.0187
2810439F02Rik	RIKEN cDNA 2810439F02 gene	BC020021	1.3	0.029
Mast2	microtubule associated serine/threonine protein kinase	NM_008641	1.3	0.0319
Klf6	Kruppel-like factor 6 protein	AV025472	1.29	0.0321
Klhl17	Kelch-like 17	BB448454	1.29	0.0101
Prdm16	PR domain containing 16	BB356786	1.29	0.0464
Rtel1	expressed sequence AW540478	BB218661	1.29	0.0161
Sirt7	sirtuin 7 (silent mating type information regulation 2, homolog) 7 (S. cerevisiae)	BC026403	1.29	0.0252
Igsf4d	RIKEN cDNA A830029E02 gene	BB333386	1.28	0.0485
Mtdh	Metadherin	AV083741	1.28	0.0316
Pbx3	Pre B-cell leukemia transcription factor 3	BB554874	1.28	0.0316
Rnf169	Ring finger protein 169	BE570729	1.28	0.0493
Snrpn	small nuclear ribonucleoprotein N	BB451512	1.28	0.0107
Tubgcp2	Tubulin, gamma complex associated protein 2	BQ178976	1.28	0.0296
D7Wsu128e	DNA segment, Chr 7, Wayne State University 128, expressed	BC011313	1.27	0.0456
Ebf1	early B-cell factor 1	BB125261	1.27	0.0192
Foxp1	forkhead box P1	BM220880	1.27	0.0285
Gpd1	glycerol-3-phosphate dehydrogenase 1 (soluble)	BB503189	1.27	0.0466
-	ribulose-5-phosphate-3-epimerase	AV023018	1.26	0.0494
9630055N22Rik	Mus musculus adult retina cDNA, RIKEN full-length enriched library, clone:A930001C09 product:TAIL FIBROBLAST RECEPTOR FOR FELINE LEUKEMIA VIRUS SUBGROUP C homolog [Mus dunni], full insert sequence	BB276950	1.26	0.0425
Asah2	N-acylsphingosine amidohydrolase 2	NM_018830	1.26	0.0176
Cacng2	calcium channel, voltage-dependent, gamma subunit 2	BB342913	1.26	0.0298
Dlc1	deleted in liver cancer 1	BB768194	1.26	0.0444
Gatad2b	GATA zinc finger domain containing 2B	BB409476	1.26	0.0356
Gramd1a	Gram domain containing 1A	NM_027898	1.26	0.0444
Rpgr	retinitis pigmentosa GTPase regulator	AJ238396	1.26	0.0438
Rps6ka6	ribosomal protein S6 kinase polypeptide 6	BB449218	1.26	0.022
-	Mus musculus similar to Probable RNA-dependent helicase p68 (DEAD-box protein p68) (DEAD-box protein 5) (DEAD-box RNA helicase DEAD1) (mDEAD1) (LOC277016), mRNA	AW536527	1.25	0.0418
-	Mus musculus transcribed sequences	BG072832	1.25	0.0369
A230046K03Rik	RIKEN cDNA A230046K03 gene	AU018634	1.25	0.0174
A930033H14Rik	RIKEN cDNA A930033H14 gene	BB483368	1.25	0.0373
ADNP2	ADNP homeobox 2	BC024969	1.25	0.0275
Atf2	activating transcription factor 2	BM119623	1.25	0.0489
Coro7	RIKEN cDNA 0610011B16 gene	AV025980	1.25	0.0294
Igsf3	immunoglobulin superfamily, member 2	BB484576	1.25	0.0294
Park2	parkin	AF250293	1.25	0.0213
Stag1	stromal antigen 1	AK017978	1.25	0.0203
-	Mus musculus transcribed sequences	AV336852	1.24	0.0225
-	Mus musculus transcribed sequences	BG071823	1.24	0.033
Anks1b	Ankyrin repeat and steril alpha motif containing 1B	BQ174247	1.24	0.014
Mtdh	Metadherin	AV083741	1.24	0.0383
Trpc2	transient receptor potential cation channel, subfamily C, member 2	BC003841	1.24	0.0318
-	Mus musculus adult male diencephalon cDNA, RIKEN full-length enriched library, clone:9330171J21 product:hypothetical protein, full insert sequence	BB183577	1.23	0.0192
1700069O15Rik	RIKEN cDNA 1700069O15 gene	AK006925	1.23	0.0226
Pcf11	Cleavage and polyadenylation factor subunit homolog	AV374246	1.23	0.0334
Rasa1	RAS p21 protein activator 1	AA124924	1.23	0.039
Sdccag1	serologically defined colon cancer antigen 1	AK017826	1.23	0.0121
Usp34	U2af1-rs1 region 2	BB086152	1.23	0.0248
Wasl	Wiskott-Aldrich syndrome-like (human)	BF466143	1.23	0.0358
Ythdf1	YTH domain family 1	BB350365	1.23	0.0312
B230218O03	hypothetical protein B230218O03	BB308170	1.22	0.0481
Mll3	myeloid/lymphoid or mixed-lineage leukemia 3	AV297525	1.22	0.0484
2410022L05Rik	RIKEN cDNA 2410022L05 gene	NM_025556	1.21	0.0457
2900092E17Rik	RIKEN cDNA 2900092E17 gene	C77040	1.21	0.0369
Dnm3	RIKEN cDNA 9630020E24 gene	BB212531	1.21	0.0179
Gpsm3	expressed sequence AA960287	NM_134116	1.21	0.0454
-	splicing factor proline/glutamine rich (polypyrimidine tract binding protein associated)	BF224766	1.2	0.034
-	Mus musculus transcribed sequences	BG070568	1.2	0.0463
AI894139	expressed sequence AI894139	BB183320	1.2	0.04
Nedd9	neural precursor cell expressed, developmentally down-regulated gene 9	NM_017464	-1.2	0.0463
-	RIKEN cDNA 2310012P17 gene	NM_027142	-1.21	0.0382
Hrbl	HIV-1 Rev binding protein-like	BB153954	-1.22	0.0355
Olfml3	olfactomedin-like 3	NM_133859	-1.22	0.0301
Grsf1	G-rich RNA sequence binding factor 1	BB314567	-1.23	0.0135
6330437I11Rik	RIKEN cDNA 6330437I11 gene	AK018205	-1.24	0.0475
Klk7	kallikrein 7 (chymotryptic, stratum corneum)	BB283507	-1.25	0.0102
Cnn3	calponin 3, acidic	BB724741	-1.26	0.0448
Ninj2	ninjurin 2	NM_016718	-1.26	0.05
Trh	thyrotropin releasing hormone	NM_009426	-1.26	0.027
Tsfm	Ts translation elongation factor, mitochondrial	AK009898	-1.26	0.002
Ercc1	excision repair cross-complementing rodent repair deficiency, complementation group 1	AW538163	-1.27	0.0155
Glul	glutamate-ammonia ligase (glutamine synthase)	AI391218	-1.27	0.0378
Khdrbs3	KH domain containing, RNA binding, signal transduction associated 3	AK014353	-1.27	0.0282
Pon2	paraoxonase 2	BC021887	-1.27	0.0184
Stard3nl	STARD3 N-terminal like	AK018331	-1.27	0.0408
2610019A05Rik	RIKEN cDNA 2610019A05 gene	AK011451	-1.28	0.0403
3110045G13Rik	RIKEN cDNA 3110045G13 gene	BB752266	-1.28	0.0142
6030460B20Rik	RIKEN cDNA 6030460B20 gene	AK020077	-1.28	0.037
Mosc2	MOCO sulphurase C-terminal domain containing 2	NM_133684	-1.28	0.0323
Scml4	sex comb on midleg-like 4 (Drosophila)	AF397911	-1.28	0.0148
-	RIKEN cDNA C630004H02 gene	BB335394	-1.29	0.0425
Mdh1	malate dehydrogenase, soluble	AI608477	-1.29	0.0223
Pax6os1	Pax6 opposite strand transcript 1	BB255007	-1.29	0.0331
9130011E15Rik	RIKEN cDNA 9130011E15 gene	BG074093	-1.3	0.0345
Rgs13	regulator of G-protein signaling 13	BB257313	-1.3	0.0322
4930519N16Rik	RIKEN cDNA 4930519N16 gene	BC016199	-1.31	0.0039
Appbp2	amyloid beta precursor protein (cytoplasmic tail) binding protein 2	AK014613	-1.32	0.0012
Ddx42	Mus musculus transcribed sequences	AW763628	-1.33	0.046
Narg1l	NMDA receptor regulated 1-like	AK007755	-1.33	0.0356
Pold4	polymerase (DNA-directed), delta 4	AK010477	-1.33	0.0208
Psat1	phosphoserine aminotransferase 1	BC004827	-1.33	0.0298
0710001D07Rik	RIKEN cDNA 1700023F20 gene	AK002941	-1.36	0.043
Ccdc102a	coiled-coil domain containing 102A	BG072723	-1.36	0.047
Gpr103	G protein-coupled receptor 103	BB526932	-1.36	0.0399
Ptprv	protein tyrosine phosphatase, receptor type, V	NM_007955	-1.36	0.0456
Smo	smoothened homolog (Drosophila)	AW555326	-1.36	0.0112
Tec	cytoplasmic tyrosine kinase, Dscr28C related	BM240218	-1.37	0.0287
4933431C10Rik	cDNA, RIKEN 4933431C10 gene	AK017001	-1.38	0.0089
Arhgap15	Rho GTPase activating protein 15	BM246535	-1.38	0.0361
Fgd5	Mus musculus adult male testis cDNA, RIKEN full-length enriched library, clone:4930466I24 product:unclassifiable, full insert sequence	AK015514	-1.38	0.0121
Krtap9-1	keratin associated protein 9-1	NM_015741	-1.38	0.0384
Depdc6	DEP domain containing 6	C80871	-1.39	0.0354
4930403L11Rik	4930403L11Rik Gene	AK015066	-1.4	0.0336
Capn12	calpain 12	NM_021894	-1.41	0.0237
Gng13	guanine nucleotide binding protein 13, gamma	AB030194	-1.41	0.0259
Ube2b	ubiquitin-conjugating enzyme E2B, RAD6 homology (S. cerevisiae)	AK011961	-1.41	0.0056
-	Mus musculus strain M.SPRET/EI thiopurine S-methyltransferase (Tpmt) pseudogene, mRNA sequence	AF037046	-1.42	0.0167
-	RIKEN cDNA G431002C21 gene	AV344312	-1.42	0.0367
5730593N15Rik	RIKEN cDNA 5730593N15 gene	BC025832	-1.42	0.0254
C87436	expressed sequence C87436	AW908355	-1.42	0.0313
Srfbp1	serum response factor binding protein 1	BB041813	-1.42	0.0385
Fgd5	FYVE, RhoGEF and PH domain containing 5	BM120195	-1.43	0.0283
-	RIKEN cDNA 0610020I02 gene	BB286831	-1.44	0.0397
D12Ertd673e	DNA segment, Chr 12, ERATO Doi 673, expressed	BG070301	-1.44	0.017
Itpr2	inositol 1,4,5-triphosphate receptor 5	BC013815	-1.44	0.0102
2410017I17Rik	RIKEN cDNA 2410017I17 gene	AK010524	-1.46	0.0422
Map3k10	mitogen activated protein kinase kinase kinase 10	AI851771	-1.48	0.0363
-	Mus musculus transcribed sequences	BB141554	-1.49	0.0393
Idi2	isopentenyl-diphosphate delta isomerase 2	AV248340	-1.5	0.0095
Ntn4	netrin 4	AF281278	-1.55	0.0401
Mapre2	microtubule-associated protein, RP/EB family, member 2	BC027056	-1.56	0.0306
Hexb	hexosaminidase B	BB497484	-1.58	0.0499
Gcgr	glucagon receptor	NM_008101	-1.6	0.0489
4930550C14Rik	RIKEN cDNA 4930550C14 gene	AK016083	-1.63	0.0462
5930403N24Rik	RIKEN cDNA 5930403N24 gene	BB308657	-1.64	0.0289
Nfatc4	nuclear factor of activated T-cells, cytoplasmic, calcineurin-dependent 4	AV166177	-1.65	0.0387
Shrm	shroom	AF199422	-1.69	0.0186
Hyi	hydroxypyruvate isomerase homolog	BC024619	-1.7	0.0187
Smad5	MAD homolog 5 (Drosophila)	U77638	-1.7	0.025
-	ribosomal protein S12	BM195005	-1.73	0.0123
Melk	maternal embryonic leucine zipper kinase	NM_010790	-1.73	0.0486
Myf6	myogenic factor 6	NM_008657	-1.75	0.0364
Gm1476	gene model 1476	BG074134	-1.78	0.0469
Tuba7	tubulin, alpha 7	AV209133	-1.79	0.0155
Otor	otoraplin	AF243504	-1.88	0.0447
AI987692	expressed sequence AI987692	AV375328	-2.09	0.0329
Lmyc1	lung carcinoma myc related oncogene 1	BG064871	-2.22	0.032
Faim3	Fas apoptotic inhibitory molecule 3	AK007714	-2.48	0.0118
Bmp5	bone morphogenetic protein 5	NM_007555	-46.14	0.0334
C80154	expressed sequence C80154	BG066730	-450.38	0.0151
