# Supplementary material for: Early cellular signaling responses to axonal injury
Source: Cell Commun Signal. 2009 Mar 13;7:5. doi: 10.1186/1478-811X-7-5 (PMC2661080; doi:10.1186/1478-811X-7-5)
Supplement: Additional File 3 — Table S3. S3 is a spreadsheet containing the gene. Ontology analysis of the 6 hrs post axon injury differentially expressed genes from S2. [file 1478-811X-7-5-S3.xls]

## Sheet: 6_crushCategorySummaryReport
GO ID	Total	Under	Over	Change	P-Value	Go Term
3676	3486	8	35	43	0.0029	nucleic acid binding
31323	2526	6	28	34	0.0022	regulation of cellular metabolic process
19222	2625	6	28	34	0.0041	regulation of metabolic process
16070	2632	4	30	34	0.0043	RNA metabolic process
166	2142	7	23	30	0.0023	nucleotide binding
19219	2327	5	25	30	0.0077	regulation of nucleobase, nucleoside, nucleotide and nucleic acid metabolic process
6350	2362	5	25	30	0.0094	transcription
3677	2038	4	25	29	0.0022	DNA binding
7275	2119	10	19	29	0.0038	multicellular organismal development
45449	2292	5	24	29	0.0112	regulation of transcription
6355	2170	4	24	28	0.0099	regulation of transcription, DNA-dependent
6351	2201	4	24	28	0.0119	transcription, DNA-dependent
32774	2204	4	24	28	0.0121	RNA biosynthetic process
43412	1685	7	19	26	0.0012	biopolymer modification
6464	1607	7	18	25	0.0014	protein modification process
17076	1853	5	19	24	0.0162	purine nucleotide binding
16740	1911	6	17	23	0.0389	transferase activity
43687	1382	7	15	22	0.002	post-translational protein modification
30554	1533	5	15	20	0.0257	adenyl nucleotide binding
5524	1446	5	14	19	0.0276	ATP binding
16772	1083	5	13	18	0.0034	transferase activity, transferring phosphorus-containing groups
6796	907	6	11	17	0.0013	phosphate metabolic process
6793	907	6	11	17	0.0013	phosphorus metabolic process
48523	924	5	12	17	0.0015	negative regulation of cellular process
16301	951	4	13	17	0.0021	kinase activity
48519	981	5	12	17	0.0029	negative regulation of biological process
7242	1200	5	12	17	0.0193	intracellular signaling cascade
16310	761	5	11	16	0.0005	phosphorylation
6468	673	5	10	15	0.0004	protein amino acid phosphorylation
44428	1085	1	14	15	0.0329	nuclear part
5856	921	5	9	14	0.0192	cytoskeleton
3700	929	3	11	14	0.0205	transcription factor activity
4672	669	4	9	13	0.0035	protein kinase activity
16773	770	4	9	13	0.0108	phosphotransferase activity, alcohol group as acceptor
9887	497	2	10	12	0.0008	organ morphogenesis
31090	649	2	9	11	0.018	organelle membrane
32989	479	3	7	10	0.0062	cellular structure morphogenesis
902	479	3	7	10	0.0062	cell morphogenesis
65008	507	2	8	10	0.0091	regulation of biological quality
17111	550	2	8	10	0.0153	nucleoside-triphosphatase activity
16462	575	2	8	10	0.0202	pyrophosphatase activity
16818	580	2	8	10	0.0213	hydrolase activity, acting on acid anhydrides, in phosphorus-containing anhydrides
16817	586	2	8	10	0.0226	hydrolase activity, acting on acid anhydrides
3723	608	3	7	10	0.0282	RNA binding
4674	464	2	7	9	0.0144	protein serine/threonine kinase activity
43565	516	1	8	9	0.0264	sequence-specific DNA binding
9719	276	4	4	8	0.002	response to endogenous stimulus
42995	322	1	7	8	0.0051	cell projection
30695	344	2	6	8	0.0075	GTPase regulator activity
9308	379	3	5	8	0.013	amine metabolic process
8092	385	3	5	8	0.0142	cytoskeletal protein binding
6807	405	3	5	8	0.0186	nitrogen compound metabolic process
6974	243	3	4	7	0.0039	response to DNA damage stimulus
19725	247	1	6	7	0.0043	cell homeostasis
42592	351	1	6	7	0.0257	homeostatic process
65009	368	3	4	7	0.0321	regulation of a molecular function
5083	197	2	4	6	0.0057	small GTPase regulator activity
40007	235	4	2	6	0.013	growth
8047	241	1	5	6	0.0146	enzyme activator activity
8610	246	2	4	6	0.0159	lipid biosynthetic process
46983	265	1	5	6	0.0221	protein dimerization activity
6066	282	1	5	6	0.0288	alcohol metabolic process
3002	140	3	2	5	0.0059	regionalization
5096	181	1	4	5	0.0167	GTPase activator activity
48514	182	2	3	5	0.0171	blood vessel morphogenesis
43066	186	1	4	5	0.0186	negative regulation of apoptosis
43069	189	1	4	5	0.0198	negative regulation of programmed cell death
8234	190	2	3	5	0.0202	cysteine-type peptidase activity
6281	194	2	3	5	0.0219	DNA repair
1568	213	2	3	5	0.031	blood vessel development
1944	216	2	3	5	0.0327	vasculature development
5099	67	1	3	4	0.0022	Ras GTPase activator activity
6816	101	1	3	4	0.0096	calcium ion transport
4197	107	2	2	4	0.0116	cysteine-type endopeptidase activity
5516	111	1	3	4	0.0132	calmodulin binding
15674	137	1	3	4	0.0263	di-, tri-valent inorganic cation transport
51336	149	1	3	4	0.0343	regulation of hydrolase activity
3924	154	1	3	4	0.038	GTPase activity
42391	33	0	3	3	0.0025	regulation of membrane potential
51168	42	1	2	3	0.0049	nuclear export
48592	43	0	3	3	0.0052	eye morphogenesis
5929	46	1	2	3	0.0063	cilium
8017	51	2	1	3	0.0084	microtubule binding
30031	56	1	2	3	0.0109	cell projection biogenesis
5262	62	1	2	3	0.0143	calcium channel activity
15631	67	2	1	3	0.0176	tubulin binding
6874	70	1	2	3	0.0198	calcium ion homeostasis
5815	73	0	3	3	0.0221	microtubule organizing center
16051	87	0	3	3	0.0346	carbohydrate biosynthetic process
9952	91	2	1	3	0.0388	anterior/posterior pattern formation
8635	4	0	2	2	0.0004	caspase activation via cytochrome c
51881	8	0	2	2	0.0018	regulation of mitochondrial membrane potential
45767	9	0	2	2	0.0023	regulation of anti-apoptosis
30864	11	0	2	2	0.0035	cortical actin cytoskeleton
50905	11	1	1	2	0.0035	neuromuscular process
9311	11	1	1	2	0.0035	oligosaccharide metabolic process
21575	12	1	1	2	0.0042	hindbrain morphogenesis
6376	15	0	2	2	0.0065	mRNA splice site selection
46928	16	0	2	2	0.0074	regulation of neurotransmitter secretion
5548	16	0	2	2	0.0074	phospholipid transporter activity
8299	16	1	1	2	0.0074	isoprenoid biosynthetic process
6611	17	1	1	2	0.0084	protein export from nucleus
30863	18	0	2	2	0.0094	cortical cytoskeleton
5100	18	1	1	2	0.0094	Rho GTPase activator activity
6094	19	0	2	2	0.0104	gluconeogenesis
7585	20	0	2	2	0.0115	respiratory gaseous exchange
46546	21	0	2	2	0.0126	development of primary male sexual characteristics
3684	21	1	1	2	0.0126	damaged DNA binding
77	21	1	1	2	0.0126	DNA damage checkpoint
6695	22	0	2	2	0.0138	cholesterol biosynthetic process
31570	23	1	1	2	0.0151	DNA integrity checkpoint
6090	24	0	2	2	0.0163	pyruvate metabolic process
6939	24	1	1	2	0.0163	smooth muscle contraction
43524	25	0	2	2	0.0177	negative regulation of neuron apoptosis
46661	26	0	2	2	0.019	male sex differentiation
46364	26	0	2	2	0.019	monosaccharide biosynthetic process
46165	26	0	2	2	0.019	alcohol biosynthetic process
19319	26	0	2	2	0.019	hexose biosynthetic process
245	26	0	2	2	0.019	spliceosome assembly
51098	26	1	1	2	0.019	regulation of binding
42054	27	0	2	2	0.0204	histone methyltransferase activity
30518	28	0	2	2	0.0219	steroid hormone receptor signaling pathway
16831	29	0	2	2	0.0234	carboxy-lyase activity
6919	29	0	2	2	0.0234	caspase activation
16126	29	0	2	2	0.0234	sterol biosynthetic process
3007	30	1	1	2	0.0249	heart morphogenesis
1570	30	1	1	2	0.0249	vasculogenesis
44448	32	0	2	2	0.0281	cell cortex part
45333	33	2	0	2	0.0298	cellular respiration
43280	34	0	2	2	0.0315	positive regulation of caspase activity
30522	35	0	2	2	0.0332	intracellular receptor-mediated signaling pathway
48515	35	1	1	2	0.0332	spermatid differentiation
6720	35	1	1	2	0.0332	isoprenoid metabolic process
51216	35	2	0	2	0.0332	cartilage development
42475	36	1	1	2	0.035	odontogenesis (sensu Vertebrata)
30902	36	1	1	2	0.035	hindbrain development
75	37	1	1	2	0.0368	cell cycle checkpoint
8276	38	0	2	2	0.0386	protein methyltransferase activity

## Sheet: Sheet1
Genes from Transcription Category				Genes from Phosphorylation category
	ATF2			CAMK2A
	SIRT7			MVD
	MAFB			ATR
	NEUD4			RPS6KA6
	PBX3			PDGFRA
	MTDH			EPHA6
	MYF6			SMAD5
	TBX21			TEC
	NARG1			GSK3B
	SMAD5			IMPACT
	PRDM16			MAST2
	KHDRBS3			WNK2
	KLF6			SOCS3
	WASL			2610019A05RIK
	MLL3			MELK
	AI894139			MAP3K10
	CARM1
	GATAD2B
	GCM2
	FOXP1
	SOX11
	ZFP509
	BAX
	NFATC4
	EBF1
	PHR1
	TRPS1
	CC2D1A
